# Supplementary material for: HMGA1 and FOXM1 Cooperate to Promote G2/M Cell Cycle Progression in Cancer Cells
Source: Life (Basel). 2023 May 22;13(5):1225. doi: 10.3390/life13051225 (PMC10223534; doi:10.3390/life13051225)
Supplement: Supplementary file 1 [file life-13-01225-s001.zip]

Archive with 4 entries (4 files):
- Figure S1.jpg
- Figure S2.jpg
- Table S1.jpg
- Table S2.jpg
